# Supplementary material for: Novel Non-Congeneric Derivatives of the Choline Kinase Alpha Inhibitor ICL-CCIC-0019
Source: Pharmaceutics. 2021 Jul 14;13(7):1078. doi: 10.3390/pharmaceutics13071078 (PMC8309005; doi:10.3390/pharmaceutics13071078)
Supplement: Supplementary file 1 [file pharmaceutics-13-01078-s001.zip]

Archive with 1 entries (1 files):
- pharmaceutics-1289521-supplementary.pdf
